# Supplementary material for: Discovery of Primaquine–Indole Carboxamides with Cancer-Cell-Selective Antiproliferative Activity
Source: Molecules. 2025 Oct 4;30(19):3988. doi: 10.3390/molecules30193988 (PMC12526250; doi:10.3390/molecules30193988)
Supplement: Supplementary file 1 [file molecules-30-03988-s001.zip]

Archive with 1 entries (1 files):
- molecules-3885527-supplementary.pdf
